# Supplementary material for: A Targeted Catalytic Nanobody (T-CAN) with Asparaginolytic Activity
Source: Cancers (Basel). 2021 Nov 11;13(22):5637. doi: 10.3390/cancers13225637 (PMC8616244; doi:10.3390/cancers13225637)
Supplement: Supplementary file 1 [file cancers-13-05637-s001.zip]

Archive with 1 entries (1 files):
- cancers-1451901-supplementary.pdf
